# Supplementary material for: ExaBayes: Massively Parallel Bayesian Tree Inference for the Whole-Genome Era
Source: Mol Biol Evol. 2014 Aug 18;31(10):2553–6. doi: 10.1093/molbev/msu236 (PMC4166930; doi:10.1093/molbev/msu236)
Supplement: Supplementary Data [file supp_msu236_suppl_data.zip]

Archive with 2 entries (2 files):
- supplementary-data.tar.gz
- mbe-supplement.pdf
